# Supplementary material for: Astragaloside IV as a Memory-Enhancing Agent: In Silico Studies with In Vivo Analysis and Post Mortem ADME-Tox Profiling in Mice
Source: Int J Mol Sci. 2024 Apr 4;25(7):4021. doi: 10.3390/ijms25074021 (PMC11012721; doi:10.3390/ijms25074021)
Supplement: Supplementary file 1 [file ijms-25-04021-s001.zip]

Archive with 1 entries (1 files):
- ijms-2937415-supplementary.pdf
